# Supplementary material for: The Investigation of the Influence of a Cu2O Buffer Layer on Hole Transport Layers in MAPbI3-Based Perovskite Solar Cells
Source: Materials (Basel). 2022 Nov 17;15(22):8142. doi: 10.3390/ma15228142 (PMC9699280; doi:10.3390/ma15228142)
Supplement: Supplementary file 1 [file materials-15-08142-s001.zip]

Archive with 1 entries (1 files):
- materials-1987502-supplementary.pdf
